# Supplementary material for: Assisted reproductive technology and hypertensive disorders of pregnancy: systematic review and meta-analyses
Source: BMC Pregnancy Childbirth. 2021 Jun 28;21:449. doi: 10.1186/s12884-021-03938-8 (PMC8240295; doi:10.1186/s12884-021-03938-8)
Supplement: Supplementary file 4 — Additional file 4. Newcastle-Ottawa Scale for quality assessment and publication bias. A breakdown of NOS scores assigned to each study included in the meta-analysis. [file 12884_2021_3938_MOESM4_ESM.xlsx]

## Sheet: Quality Assessment
4 points for Selection, 2 points for Comparability, and 3 points for Outcomes		Selection				Comparability	Outcome
Covidence Code (if available)	AAuthor - Year	Representativeness of the Exposed Cohort	Selection of the Non-Exposed Cohort	Ascertainment of Exposure	Demonstration that Outcome of Interest Was Not Present at Start of Study	Comparability of Cohorts on the Basis of the Design or Analysis	Assessment of Outcome	Was Follow-up Long Enough for Outcomes to Occur?	Adequacy of Follow-up of Cohorts	Total score (/9)
	Agarwal 2005	1 - Somewhat representative of the average patients with IVF/ICSI pregnancies in the community*	1 - Drawn from the same community as the exposed cohort	1 - Secure record (e.g. medical records)	0 - No	1 - Study controls for any additional factor	1 - Record linkage	1 - Yes	1 - Subjects lost of follow up unlikely to introduce bias	7
	Ai 2005	1 - Somewhat representative of the average patients with IVF/ICSI pregnancies in the community*	1 - Drawn from the same community as the exposed cohort	1 - Secure record (e.g. medical records)	0 - No	0 - Inadequate degree of control	1 - Record linkage	1 - Yes	1 - Complete follow up - all subjects accounted for	6
	Apantaku 2008	1 - Somewhat representative of the average patients with IVF/ICSI pregnancies in the community*	1 - Drawn from the same community as the exposed cohort	1 - Secure record (e.g. medical records)	1 - Yes	1 - Study controls for any additional factor	1 - Record linkage	1 - Yes	1 - Complete follow up - all subjects accounted for	8
	AriogluAydin 2016	1 - Somewhat representative of the average patients with IVF/ICSI pregnancies in the community*	1 - Drawn from the same community as the exposed cohort	1 - Secure record (e.g. medical records)	1 - Yes	1 - Study controls for any additional factor	1 - Record linkage	1 - Yes	1 - Subjects lost of follow up unlikely to introduce bias	8
	Barda 2017	1 - Somewhat representative of the average patients with IVF/ICSI pregnancies in the community*	1 - Drawn from the same community as the exposed cohort	1 - Secure record (e.g. medical records)	0 - No	0 - Inadequate degree of control	1 - Record linkage	1 - Yes	1 - Complete follow up - all subjects accounted for	6
	Barua 2016	1 - Somewhat representative of the average patients with IVF/ICSI pregnancies in the community*	1 - Drawn from the same community as the exposed cohort	1 - Secure record (e.g. medical records)	0 - No	0 - Inadequate degree of control	1 - Record linkage	1 - Yes	1 - Subjects lost of follow up unlikely to introduce bias	6
	BeltranAnzola 2019	1 - Somewhat representative of the average patients with IVF/ICSI pregnancies in the community*	0 - Drawn from a different source	1 - Secure record (e.g. medical records)	1 - Yes	1 - Study controls for any additional factor	1 - Record linkage	1 - Yes	1 - Subjects lost of follow up unlikely to introduce bias	7
	Bensdorp 2016	1 - Truly representative of the average patients with IVF/ICSI pregnancies in the community	1 - Drawn from the same community as the exposed cohort	1 - Secure record (e.g. medical records)	0 - No	1 - Study controls for any additional factor	1 - Record linkage	1 - Yes	1 - Subjects lost of follow up unlikely to introduce bias	7
	Beyer 2016	1 - Somewhat representative of the average patients with IVF/ICSI pregnancies in the community*	1 - Drawn from the same community as the exposed cohort	1 - Secure record (e.g. medical records)	0 - No	0 - Inadequate degree of control	1 - Record linkage	1 - Yes	1 - Complete follow up - all subjects accounted for	6
	Carbone 2011	1 - Somewhat representative of the average patients with IVF/ICSI pregnancies in the community*	1 - Drawn from the same community as the exposed cohort	1 - Structured interview	1 - Yes	0 - Inadequate degree of control	1 - Record linkage	1 - Yes	1 - Subjects lost of follow up unlikely to introduce bias	7
	Caserta 2008	0 - No description of the derivation of the cohort	0 - No description of the derivation of the cohort	0 - No description	0 - No	1 - Study controls for any additional factor	0 - No description	1 - Yes	1 - Subjects lost of follow up unlikely to introduce bias	3
	Caserta 2014	1 - Somewhat representative of the average patients with IVF/ICSI pregnancies in the community*	1 - Drawn from the same community as the exposed cohort	1 - Secure record (e.g. medical records)	0 - No	1 - Study controls for chronic hypertension	1 - Record linkage	1 - Yes	1 - Complete follow up - all subjects accounted for	7
	Choi 2006	1 - Somewhat representative of the average patients with IVF/ICSI pregnancies in the community*	1 - Drawn from the same community as the exposed cohort	1 - Secure record (e.g. medical records)	0 - No	0 - Inadequate degree of control	1 - Record linkage	1 - Yes	1 - Complete follow up - all subjects accounted for	6
	Daniel 2000	1 - Somewhat representative of the average patients with IVF/ICSI pregnancies in the community*	1 - Drawn from the same community as the exposed cohort	1 - Secure record (e.g. medical records)	1 - Yes	0 - Inadequate degree of control	1 - Record linkage	1 - Yes	1 - Complete follow up - all subjects accounted for	7
	Dayan 2015	1 - Somewhat representative of the average patients with IVF/ICSI pregnancies in the community*	1 - Drawn from the same community as the exposed cohort	1 - Secure record (e.g. medical records)	1 - Yes	0 - Inadequate degree of control	1 - Record linkage	1 - Yes	1 - Complete follow up - all subjects accounted for	7
	Dayan 2016	1 - Truly representative of the average patients with IVF/ICSI pregnancies in the community	1 - Drawn from the same community as the exposed cohort	1 - Secure record (e.g. medical records)	1 - Yes	0 - Inadequate degree of control	1 - Record linkage	1 - Yes	1 - Complete follow up - all subjects accounted for	7
	Dayan 2018	1 - Truly representative of the average patients with IVF/ICSI pregnancies in the community	1 - Drawn from the same community as the exposed cohort	1 - Secure record (e.g. medical records)	0 - No	0 - Inadequate degree of control	1 - Record linkage	1 - Yes	1 - Complete follow up - all subjects accounted for	6
	Deltombe-Bodart 2017	1 - Somewhat representative of the average patients with IVF/ICSI pregnancies in the community*	1 - Drawn from the same community as the exposed cohort	1 - Secure record (e.g. medical records)	0 - No	0 - Inadequate degree of control	1 - Record linkage	1 - Yes	1 - Complete follow up - all subjects accounted for	6
	Dior 2018	1 - Somewhat representative of the average patients with IVF/ICSI pregnancies in the community*	1 - Drawn from the same community as the exposed cohort	1 - Secure record (e.g. medical records)	1 - Yes	0 - Inadequate degree of control	1 - Record linkage	1 - Yes	1 - Complete follow up - all subjects accounted for	7
	Elenis 2015	1 - Somewhat representative of the average patients with IVF/ICSI pregnancies in the community*	1 - Drawn from the same community as the exposed cohort	1 - Secure record (e.g. medical records)	0 - No	1 - Study controls for any additional factor	1 - Record linkage	1 - Yes	1 - Complete follow up - all subjects accounted for	7
	Fan 2013	1 - Somewhat representative of the average patients with IVF/ICSI pregnancies in the community*	1 - Drawn from the same community as the exposed cohort	1 - Secure record (e.g. medical records)	1 - Yes	0 - Inadequate degree of control	1 - Record linkage	1 - Yes	1 - Complete follow up - all subjects accounted for	7
	Farhi 2013	1 - Somewhat representative of the average patients with IVF/ICSI pregnancies in the community*	1 - Drawn from the same community as the exposed cohort	1 - Secure record (e.g. medical records)	0 - No	0 - Inadequate degree of control	0 - Self report	1 - Yes	1 - Subjects lost of follow up unlikely to introduce bias	5
	Giepel 2001	1 - Somewhat representative of the average patients with IVF/ICSI pregnancies in the community*	1 - Drawn from the same community as the exposed cohort	1 - Secure record (e.g. medical records)	0 - No	2 - Study controls for chronic hypertension and any additional factor	1 - Record linkage	1 - Yes	1 - Complete follow up - all subjects accounted for	8
	GinstromErnstad 2019	1 - Truly representative of the average patients with IVF/ICSI pregnancies in the community	1 - Drawn from the same community as the exposed cohort	1 - Secure record (e.g. medical records)	0 - No	0 - Inadequate degree of control	1 - Record linkage	1 - Yes	1 - Complete follow up - all subjects accounted for	6
	Gocmen 2015	1 - Somewhat representative of the average patients with IVF/ICSI pregnancies in the community*	1 - Drawn from the same community as the exposed cohort	1 - Secure record (e.g. medical records)	1 - Yes	1 - Study controls for chronic hypertension	1 - Record linkage	1 - Yes	1 - Complete follow up - all subjects accounted for	8
	Gojnic 2005	0 - No description of the derivation of the cohort	0 - No description of the derivation of the cohort	0 - No description	0 - No	0 - Inadequate degree of control	0 - No description	1 - Yes	1 - Complete follow up - all subjects accounted for	2
	Hessami 2020	1 - Somewhat representative of the average patients with IVF/ICSI pregnancies in the community*	1 - Drawn from the same community as the exposed cohort	0 - No description	1 - Yes	1 - Study controls for any additional factor	0 - No description	1 - Yes	1 - Complete follow up - all subjects accounted for	6
	Howe 1990	1 - Somewhat representative of the average patients with IVF/ICSI pregnancies in the community*	1 - Drawn from the same community as the exposed cohort	1 - Secure record (e.g. medical records)	0 - No	1 - Study controls for any additional factor	1 - Record linkage	1 - Yes	1 - Complete follow up - all subjects accounted for	7
	Jancar 2018	1 - Truly representative of the average patients with IVF/ICSI pregnancies in the community	1 - Drawn from the same community as the exposed cohort	1 - Secure record (e.g. medical records)	1 - Yes	0 - Inadequate degree of control	1 - Record linkage	1 - Yes	1 - Complete follow up - all subjects accounted for	7
	Jeve 2016	1 - Somewhat representative of the average patients with IVF/ICSI pregnancies in the community*	1 - Drawn from the same community as the exposed cohort	1 - Secure record (e.g. medical records)	1 - Yes	1 - Study controls for any additional factor	1 - Record linkage	1 - Yes	1 - Complete follow up - all subjects accounted for	8
	Katalinic 2004	1 - Truly representative of the average patients with IVF/ICSI pregnancies in the community	1 - Drawn from the same community as the exposed cohort	1 - Secure record (e.g. medical records)	0 - No	0 - Inadequate degree of control	1 - Record linkage	1 - Yes	1 - Complete follow up - all subjects accounted for	6
	Koivurova 2002	1 - Truly representative of the average patients with IVF/ICSI pregnancies in the community	1 - Drawn from the same community as the exposed cohort	1 - Secure record (e.g. medical records)	0 - No	1 - Study controls for any additional factor	1 - Record linkage	1 - Yes	1 - Complete follow up - all subjects accounted for	7
	Korosec 2016	1 - Somewhat representative of the average patients with IVF/ICSI pregnancies in the community*	1 - Drawn from the same community as the exposed cohort	1 - Secure record (e.g. medical records)	0 - No	1 - Study controls for any additional factor	1 - Record linkage	1 - Yes	1 - Complete follow up - all subjects accounted for	7
	Kouhkan 2018	1 - Somewhat representative of the average patients with IVF/ICSI pregnancies in the community*	1 - Drawn from the same community as the exposed cohort	1 - Secure record (e.g. medical records)	1 - Yes	0 - Inadequate degree of control	1 - Record linkage	1 - Yes	1 - Subjects lost of follow up unlikely to introduce bias	7
	Kuivasaari-Pirinen 2012	1 - Somewhat representative of the average patients with IVF/ICSI pregnancies in the community*	1 - Drawn from the same community as the exposed cohort	1 - Secure record (e.g. medical records)	1 - Yes	0 - Inadequate degree of control	1 - Record linkage	1 - Yes	1 - Complete follow up - all subjects accounted for	7
	Lee 2015	1 - Somewhat representative of the average patients with IVF/ICSI pregnancies in the community*	1 - Drawn from the same community as the exposed cohort	1 - Secure record (e.g. medical records)	1 - Yes	0 - Inadequate degree of control	1 - Record linkage	1 - Yes	1 - Complete follow up - all subjects accounted for	7
	Lei 2019	1 - Somewhat representative of the average patients with IVF/ICSI pregnancies in the community*	1 - Drawn from the same community as the exposed cohort	1 - Secure record (e.g. medical records)	0 - No	0 - Inadequate degree of control	1 - Record linkage	1 - Yes	1 - Complete follow up - all subjects accounted for	6
	Li 2015	1 - Somewhat representative of the average patients with IVF/ICSI pregnancies in the community*	1 - Drawn from the same community as the exposed cohort	0 - No description	1 - Yes	1 - Study controls for any additional factor	0 - No description	1 - Yes	1 - Complete follow up - all subjects accounted for	6
	Luke 2019	1 - Truly representative of the average patients with IVF/ICSI pregnancies in the community	1 - Drawn from the same community as the exposed cohort	1 - Secure record (e.g. medical records)	1 - Yes	0 - Inadequate degree of control	1 - Record linkage	1 - Yes	1 - Complete follow up - all subjects accounted for	7
	Luke 2020	1 - Truly representative of the average patients with IVF/ICSI pregnancies in the community	1 - Drawn from the same community as the exposed cohort	1 - Secure record (e.g. medical records)	0 - No	0 - Inadequate degree of control	1 - Record linkage	1 - Yes	1 - Complete follow up - all subjects accounted for	6
	Malchau 2013	1 - Truly representative of the average patients with IVF/ICSI pregnancies in the community	1 - Drawn from the same community as the exposed cohort	1 - Secure record (e.g. medical records)	0 - No	1 - Study controls for any additional factor	1 - Record linkage	1 - Yes	1 - Complete follow up - all subjects accounted for	7
	Martinez-Varea 2015	0 - No description of the derivation of the cohort	1 - Drawn from the same community as the exposed cohort	1 - Secure record (e.g. medical records)	1 - Yes	1 - Study controls for chronic hypertension	0 - No description	1 - Yes	1 - Complete follow up - all subjects accounted for	6
	Meyer 2020	1 - Somewhat representative of the average patients with IVF/ICSI pregnancies in the community*	1 - Drawn from the same community as the exposed cohort	1 - Secure record (e.g. medical records)	0 - No	1 - Study controls for any additional factor	1 - Record linkage	1 - Yes	1 - Complete follow up - all subjects accounted for	7
	Mohammed 2012	1 - Somewhat representative of the average patients with IVF/ICSI pregnancies in the community*	1 - Drawn from the same community as the exposed cohort	1 - Secure record (e.g. medical records)	1 - Yes	0 - Inadequate degree of control	1 - Record linkage	1 - Yes	1 - Complete follow up - all subjects accounted for	7
	Moini 2012	1 - Somewhat representative of the average patients with IVF/ICSI pregnancies in the community*	1 - Drawn from the same community as the exposed cohort	1 - Secure record (e.g. medical records)	0 - No	0 - Inadequate degree of control	1 - Record linkage	1 - Yes	1 - Complete follow up - all subjects accounted for	6
	Nagata 2019	1 - Truly representative of the average patients with IVF/ICSI pregnancies in the community	1 - Drawn from the same community as the exposed cohort	1 - Secure record (e.g. medical records)	1 - Yes	0 - Inadequate degree of control	1 - Record linkage	1 - Yes	1 - Complete follow up - all subjects accounted for	7
	Nassar 2003	1 - Somewhat representative of the average patients with IVF/ICSI pregnancies in the community*	1 - Drawn from the same community as the exposed cohort	1 - Secure record (e.g. medical records)	1 - Yes	2 - Study controls for chronic hypertension and any additional factor	1 - Record linkage	1 - Yes	1 - Complete follow up - all subjects accounted for	9
	Nejdet 2016	1 - Truly representative of the average patients with IVF/ICSI pregnancies in the community	1 - Drawn from the same community as the exposed cohort	1 - Secure record (e.g. medical records)	1 - Yes	0 - Inadequate degree of control	1 - Record linkage	1 - Yes	1 - Complete follow up - all subjects accounted for	7
	Ochsenkuhn 2003	1 - Somewhat representative of the average patients with IVF/ICSI pregnancies in the community*	1 - Drawn from the same community as the exposed cohort	1 - Secure record (e.g. medical records)	1 - Yes	1 - Study controls for any additional factor	1 - Record linkage	1 - Yes	1 - Complete follow up - all subjects accounted for	8
	Okby 2018	1 - Truly representative of the average patients with IVF/ICSI pregnancies in the community	1 - Drawn from the same community as the exposed cohort	1 - Secure record (e.g. medical records)	1 - Yes	1 - Study controls for chronic hypertension	1 - Record linkage	1 - Yes	1 - Complete follow up - all subjects accounted for	8
	Olivennes 1993	1 - Somewhat representative of the average patients with IVF/ICSI pregnancies in the community*	1 - Drawn from the same community as the exposed cohort	1 - Secure record (e.g. medical records)	0 - No	0 - Inadequate degree of control	1 - Record linkage	1 - Yes	1 - Subjects lost of follow up unlikely to introduce bias	6
	Opdahl 2015	1 - Truly representative of the average patients with IVF/ICSI pregnancies in the community	1 - Drawn from the same community as the exposed cohort	1 - Secure record (e.g. medical records)	1 - Yes	2 - Study controls for chronic hypertension and any additional factor	1 - Record linkage	1 - Yes	1 - Complete follow up - all subjects accounted for	9
	Poikkeus 2007	1 - Somewhat representative of the average patients with IVF/ICSI pregnancies in the community*	1 - Drawn from the same community as the exposed cohort	1 - Secure record (e.g. medical records)	0 - No	1 - Study controls for any additional factor	1 - Record linkage	1 - Yes	1 - Complete follow up - all subjects accounted for	7
	Qin 2017	1 - Somewhat representative of the average patients with IVF/ICSI pregnancies in the community*	1 - Drawn from the same community as the exposed cohort	1 - Structured interview	0 - No	0 - Inadequate degree of control	1 - Independent blind assessment	1 - Yes	1 - Subjects lost of follow up unlikely to introduce bias	6
	Raisanen 2013	1 - Truly representative of the average patients with IVF/ICSI pregnancies in the community	1 - Drawn from the same community as the exposed cohort	1 - Secure record (e.g. medical records)	1 - Yes	0 - Inadequate degree of control	1 - Record linkage	1 - Yes	1 - Complete follow up - all subjects accounted for	7
	Reismullerova 2015	1 - Somewhat representative of the average patients with IVF/ICSI pregnancies in the community*	1 - Drawn from the same community as the exposed cohort	1 - Secure record (e.g. medical records)	1 - Yes	0 - Inadequate degree of control	1 - Record linkage	1 - Yes	1 - Complete follow up - all subjects accounted for	7
	Reubinoff 1997	1 - Somewhat representative of the average patients with IVF/ICSI pregnancies in the community*	1 - Drawn from the same community as the exposed cohort	1 - Secure record (e.g. medical records)	0 - No	1 - Study controls for any additional factor	1 - Record linkage	1 - Yes	1 - Complete follow up - all subjects accounted for	7
	Rizzo 2016	1 - Somewhat representative of the average patients with IVF/ICSI pregnancies in the community*	1 - Drawn from the same community as the exposed cohort	1 - Secure record (e.g. medical records)	1 - Yes	2 - Study controls for chronic hypertension and any additional factor	1 - Record linkage	1 - Yes	1 - Complete follow up - all subjects accounted for	9
	Rizzo 2016 (2)	1 - Somewhat representative of the average patients with IVF/ICSI pregnancies in the community*	1 - Drawn from the same community as the exposed cohort	1 - Secure record (e.g. medical records)	1 - Yes	2 - Study controls for chronic hypertension and any additional factor	1 - Record linkage	1 - Yes	1 - Subjects lost of follow up unlikely to introduce bias	9
	Sazonova 2012	1 - Truly representative of the average patients with IVF/ICSI pregnancies in the community	1 - Drawn from the same community as the exposed cohort	1 - Secure record (e.g. medical records)	1 - Yes	0 - Inadequate degree of control	1 - Record linkage	1 - Yes	1 - Complete follow up - all subjects accounted for	7
	Shi 2018	1 - Somewhat representative of the average patients with IVF/ICSI pregnancies in the community*	1 - Drawn from the same community as the exposed cohort	1 - Secure record (e.g. medical records)	0 - No	0 - Inadequate degree of control	0 - No description	1 - Yes	1 - Complete follow up - all subjects accounted for	5
	Shiloh 2019	1 - Truly representative of the average patients with IVF/ICSI pregnancies in the community	1 - Drawn from the same community as the exposed cohort	1 - Secure record (e.g. medical records)	0 - No	0 - Inadequate degree of control	1 - Record linkage	1 - Yes	1 - Complete follow up - all subjects accounted for	6
	Silberstein 2014	1 - Somewhat representative of the average patients with IVF/ICSI pregnancies in the community*	1 - Drawn from the same community as the exposed cohort	1 - Secure record (e.g. medical records)	1 - Yes	0 - Inadequate degree of control	0 - No description	1 - Yes	1 - Complete follow up - all subjects accounted for	6
	Stojnic 2013	1 - Somewhat representative of the average patients with IVF/ICSI pregnancies in the community*	1 - Drawn from the same community as the exposed cohort	1 - Secure record (e.g. medical records)	0 - No	1 - Study controls for any additional factor	1 - Record linkage	1 - Yes	1 - Complete follow up - all subjects accounted for	7
	Sun 2009	1 - Somewhat representative of the average patients with IVF/ICSI pregnancies in the community*	1 - Drawn from the same community as the exposed cohort	1 - Secure record (e.g. medical records)	1 - Yes	2 - Study controls for chronic hypertension and any additional factor	1 - Record linkage	1 - Yes	1 - Complete follow up - all subjects accounted for	9
	Sun 2016	1 - Somewhat representative of the average patients with IVF/ICSI pregnancies in the community*	1 - Drawn from the same community as the exposed cohort	1 - Secure record (e.g. medical records)	1 - Yes	0 - Inadequate degree of control	1 - Record linkage	1 - Yes	1 - Complete follow up - all subjects accounted for	7
	Suzuki 2010	1 - Somewhat representative of the average patients with IVF/ICSI pregnancies in the community*	1 - Drawn from the same community as the exposed cohort	1 - Secure record (e.g. medical records)	0 - No	0 - Inadequate degree of control	1 - Record linkage	1 - Yes	1 - Complete follow up - all subjects accounted for	6
	Szymusik 2012	1 - Somewhat representative of the average patients with IVF/ICSI pregnancies in the community*	1 - Drawn from the same community as the exposed cohort	0 - No description	0 - No	0 - Inadequate degree of control	0 - No description	1 - Yes	1 - Complete follow up - all subjects accounted for	4
	Szymusik 2018	0 - Selected group of users (e.g. volunteers)	1 - Drawn from the same community as the exposed cohort	0 - Written self report	1 - Yes	0 - Inadequate degree of control	1 - Independent blind assessment	1 - Yes	0 - High LTFU rate	4
	Tan 1992	1 - Somewhat representative of the average patients with IVF/ICSI pregnancies in the community*	0 - Drawn from a different source	1 - Secure record (e.g. medical records)	0 - No	1 - Study controls for any additional factor	1 - Record linkage	1 - Yes	1 - Subjects lost of follow up unlikely to introduce bias	6
	Tandberg 2015	1 - Truly representative of the average patients with IVF/ICSI pregnancies in the community	1 - Drawn from the same community as the exposed cohort	1 - Secure record (e.g. medical records)	1 - Yes	1 - Study controls for any additional factor	1 - Record linkage	1 - Yes	1 - Complete follow up - all subjects accounted for	8
	Tomic 2011	1 - Somewhat representative of the average patients with IVF/ICSI pregnancies in the community*	1 - Drawn from the same community as the exposed cohort	1 - Secure record (e.g. medical records)	0 - No	1 - Study controls for any additional factor	1 - Record linkage	1 - Yes	1 - Complete follow up - all subjects accounted for	7
	Valenzuela-Alcaraz 2013	0 - Selected group of users (e.g. volunteers)	1 - Drawn from the same community as the exposed cohort	1 - Secure record (e.g. medical records)	0 - No	1 - Study controls for any additional factor	1 - Record linkage	1 - Yes	1 - Complete follow up - all subjects accounted for	6
	Valenzuela-Alcaraz 2018	0 - Selected group of users (e.g. volunteers)	1 - Drawn from the same community as the exposed cohort	1 - Secure record (e.g. medical records)	1 - Yes	1 - Study controls for chronic hypertension	1 - Record linkage	1 - Yes	1 - Complete follow up - all subjects accounted for	7
	Vasario 2012	1 - Somewhat representative of the average patients with IVF/ICSI pregnancies in the community*	1 - Drawn from the same community as the exposed cohort	0 - No description	1 - Yes	0 - Inadequate degree of control	1 - Record linkage	1 - Yes	1 - Complete follow up - all subjects accounted for	6
	Von Versen-Hoynck 2019	0 - Selected group of users (e.g. volunteers)	1 - Drawn from the same community as the exposed cohort	1 - Secure record (e.g. medical records)	1 - Yes	0 - Inadequate degree of control	1 - Record linkage	1 - Yes	0 - No statement	5
	Watanabe 2014	1 - Somewhat representative of the average patients with IVF/ICSI pregnancies in the community*	1 - Drawn from the same community as the exposed cohort	1 - Secure record (e.g. medical records)	1 - Yes	2 - Study controls for chronic hypertension and any additional factor	1 - Record linkage	1 - Yes	1 - Complete follow up - all subjects accounted for	9
	Wennberg 2016	1 - Truly representative of the average patients with IVF/ICSI pregnancies in the community	1 - Drawn from the same community as the exposed cohort	1 - Secure record (e.g. medical records)	0 - No	1 - Study controls for any additional factor	1 - Record linkage	1 - Yes	1 - Complete follow up - all subjects accounted for	7
	Wu 2011	1 - Somewhat representative of the average patients with IVF/ICSI pregnancies in the community*	1 - Drawn from the same community as the exposed cohort	0 - No description	0 - No	0 - Inadequate degree of control	0 - No description	1 - Yes	1 - Complete follow up - all subjects accounted for	4
	Xu 2005	1 - Somewhat representative of the average patients with IVF/ICSI pregnancies in the community*	1 - Drawn from the same community as the exposed cohort	0 - No description	0 - No	0 - Inadequate degree of control	0 - No description	1 - Yes	1 - Complete follow up - all subjects accounted for	4
	Yang 2011	1 - Somewhat representative of the average patients with IVF/ICSI pregnancies in the community*	1 - Drawn from the same community as the exposed cohort	1 - Secure record (e.g. medical records)	1 - Yes	0 - Inadequate degree of control	1 - Record linkage	1 - Yes	1 - Complete follow up - all subjects accounted for	7
	Yang 2014	1 - Truly representative of the average patients with IVF/ICSI pregnancies in the community	1 - Drawn from the same community as the exposed cohort	1 - Secure record (e.g. medical records)	0 - No	0 - Inadequate degree of control	1 - Record linkage	1 - Yes	1 - Complete follow up - all subjects accounted for	6
	Zadori 2003	1 - Somewhat representative of the average patients with IVF/ICSI pregnancies in the community*	1 - Drawn from the same community as the exposed cohort	0 - No description	1 - Yes	1 - Study controls for any additional factor	0 - No description	1 - Yes	1 - Complete follow up - all subjects accounted for	6
	Zhang 2015	1 - Somewhat representative of the average patients with IVF/ICSI pregnancies in the community*	1 - Drawn from the same community as the exposed cohort	1 - Secure record (e.g. medical records)	0 - No	0 - Inadequate degree of control	1 - Record linkage	1 - Yes	1 - Complete follow up - all subjects accounted for	6
	Zhu 2016	1 - Somewhat representative of the average patients with IVF/ICSI pregnancies in the community*	1 - Drawn from the same community as the exposed cohort	1 - Secure record (e.g. medical records)	1 - Yes	2 - Study controls for chronic hypertension and any additional factor	1 - Record linkage	1 - Yes	1 - Complete follow up - all subjects accounted for	9
